# Supplementary material for: Microstructural changes precede depression in patients with relapsing-remitting Multiple Sclerosis
Source: Commun Med (Lond). 2023 Jun 22;3:90. doi: 10.1038/s43856-023-00319-4 (PMC10287644; doi:10.1038/s43856-023-00319-4)
Supplement: Supplementary file 2 — Supplementary Data [file 43856_2023_319_MOESM2_ESM.zip]

Archive with 6 entries (5 files):
- Code/
- Code/.DS_Store
- Code/Subcortical_volumes.m
- Code/Diffusion_pre-processing_and_map_creation.m
- Code/Subcortical_segmentation.m
- Code/Subcortical_volumes_applied_to_diffusion_images_with_erosion.m
