# Supplementary material for: Microstructural changes precede depression in patients with relapsing-remitting Multiple Sclerosis
Source: Commun Med (Lond). 2023 Jun 22;3:90. doi: 10.1038/s43856-023-00319-4 (PMC10287644; doi:10.1038/s43856-023-00319-4)
Supplement: Supplementary file 2 — Supplementary Data [file 43856_2023_319_MOESM2_ESM.zip › Code/Subcortical_volumes.m]

% Loop through a folder of subjects that contain images in .nii format.
% Requirements FSL toolbox (version >= 6.0) from https://fsl.fmrib.ox.ac.uk/fsl/fslwiki/

D= dir;
D = D(~ismember({D.name}, {'.', '..'}));

for k = 1:numel(D)
    currD =D(k);
    cd(currD.name);
    % First volumes in voxels
    results(k,1)={currD.name};
    setenv('FSLOUTPUTTYPE','NIFTI_GZ');
    seg_file=dir('*filled_all_fast_firstseg.nii.gz');
    [status,temp]=system(sprintf('/Applications/fsl-bin/bin/fslstats %s -l 9.5 -u 10.5 -v',seg_file.name)); %Left-Thalamus-Proper
    results(k,2:3)=num2cell(str2num(temp));
    [status,temp]=system(sprintf('/Applications/fsl-bin/bin/fslstats %s -l 10.5 -u 11.5 -v',seg_file.name)); %Left-Caudate
    results(k,4:5)=num2cell(str2num(temp));
    [status,temp]=system(sprintf('/Applications/fsl-bin/bin/fslstats %s -l 11.5 -u 12.5 -v',seg_file.name)); %Left-Putamen
    results(k,6:7)=num2cell(str2num(temp));
    [status,temp]=system(sprintf('/Applications/fsl-bin/bin/fslstats %s -l 12.5 -u 13.5 -v',seg_file.name)); %Left-Pallidum
    results(k,8:9)=num2cell(str2num(temp));
    [status,temp]=system(sprintf('/Applications/fsl-bin/bin/fslstats %s -l 15.5 -u 16.5 -v',seg_file.name)); %Brain-Stem /4th Ventricle
    results(k,10:11)=num2cell(str2num(temp));
    [status,temp]=system(sprintf('/Applications/fsl-bin/bin/fslstats %s -l 16.5 -u 17.5 -v',seg_file.name)); %Left-Hippocampus
    results(k,12:13)=num2cell(str2num(temp));
    [status,temp]=system(sprintf('/Applications/fsl-bin/bin/fslstats %s -l 17.5 -u 18.5 -v',seg_file.name)); %Left-Amygdala
    results(k,14:15)=num2cell(str2num(temp));
    [status,temp]=system(sprintf('/Applications/fsl-bin/bin/fslstats %s -l 25.5 -u 26.5 -v',seg_file.name)); %Left-Accumbens-area
    results(k,16:17)=num2cell(str2num(temp));
    [status,temp]=system(sprintf('/Applications/fsl-bin/bin/fslstats %s -l 48.5 -u 49.5 -v',seg_file.name)); %Right-Thalamus-Proper
    results(k,18:19)=num2cell(str2num(temp));
    [status,temp]=system(sprintf('/Applications/fsl-bin/bin/fslstats %s -l 49.5 -u 50.5 -v',seg_file.name)); %Right-Caudate
    results(k,20:21)=num2cell(str2num(temp));
    [status,temp]=system(sprintf('/Applications/fsl-bin/bin/fslstats %s -l 50.5 -u 51.5 -v',seg_file.name)); %Right-Putamen
    results(k,22:23)=num2cell(str2num(temp));
    [status,temp]=system(sprintf('/Applications/fsl-bin/bin/fslstats %s -l 51.5 -u 52.5 -v',seg_file.name)); %Right-Pallidum
    results(k,24:25)=num2cell(str2num(temp));
    [status,temp]=system(sprintf('/Applications/fsl-bin/bin/fslstats %s -l 52.5 -u 53.5 -v',seg_file.name)); %Right-Hippocampus
    results(k,26:27)=num2cell(str2num(temp));
    [status,temp]=system(sprintf('/Applications/fsl-bin/bin/fslstats %s -l 53.5 -u 54.5 -v',seg_file.name)); %Right-Amygdala
    results(k,28:29)=num2cell(str2num(temp));
    [status,temp]=system(sprintf('/Applications/fsl-bin/bin/fslstats %s -l 57.5 -u 58.5 -v',seg_file.name)); %Right-Accumbens-area
    results(k,30:31)=num2cell(str2num(temp));
    cd ..
end
