# Supplementary material for: Microstructural changes precede depression in patients with relapsing-remitting Multiple Sclerosis
Source: Commun Med (Lond). 2023 Jun 22;3:90. doi: 10.1038/s43856-023-00319-4 (PMC10287644; doi:10.1038/s43856-023-00319-4)
Supplement: Supplementary file 2 — Supplementary Data [file 43856_2023_319_MOESM2_ESM.zip › Code/Diffusion_pre-processing_and_map_creation.m]

% Loop through a folder of subjects that contain images in .nii format.
% Requirements FSL toolbox (version >= 6.0) from https://fsl.fmrib.ox.ac.uk/fsl/fslwiki/
% Free Water toolbox obtainable by request from Ofer Pasternak (ofer@bwh.harvard.edu)

E= dir;
E = E(~ismember({E.name}, {'.', '..'}));

for k = 1:numel(E)
    currD =E(k);
    cd(currD.name);

    bvec_file=dir('*DTI_74shots*.bvec');
    bval_file=dir('*DTI_74shots*.bval');
    T1_file=dir('*mprage*.nii.gz');
    T1_file=T1_file(1);
    if isempty(bval_file)
        cd('..');
    else

        setenv('FSLOUTPUTTYPE','NIFTI_GZ');
        system(sprintf('/Applications/fsl-bin/bin/bet %s %s -m','DTI_eddy_corrected','DTI_brain'));
        system(sprintf('/Applications/fsl-bin/bin/fslroi %s %s 0 -1 0 -1 0 -1 0 1','DTI_brain_mask','DTI_brain_mask'));

        case_id=['fw_',currD.name];
        FreeWater_OneCase(case_id, 'DTI_eddy_corrected.nii.gz', bval_file.name, bvec_file.name, 'DTI_brain_mask.nii.gz', pwd);
        folder_name=[case_id,'_tmp'];
        cd(folder_name);
        load('FW.mat', 'D');
        load('PARAMS.mat', 'PARAMS');
        M=load('mask.mat');
        D = squeeze(D);
        D = D([1 4 2 6 5 3], :, :, :);
        D = D ./ 1000;
        D = D .* repmat(reshape(double(M.mask), [1 size(M.mask)]), [6 1 1 1]);
        D = permute(D, [2 3 4 1]);
        cd('..');
        save_img_volume(PARAMS.INPUT_DWI, PARAMS.OUTPUT_TENSORFWCORRECTED, D);
        disp(['<post_FW_processing> Saving lower-triangular order FW-corrected tensor map in: ', PARAMS.OUTPUT_TENSORFWCORRECTED]);
        filename_fw=[case_id,'_FW.nii'];

        system(sprintf('/Applications/fsl-bin/bin/flirt -in %s -ref %s -out %s -omat %s -bins 256 -cost normmi -searchrx 0 0 -searchry 0 0 -searchrz 0 0 -dof 6 -interp trilinear',filename_fw,T1_file.name,['r',filename_fw],'transform_FW_reg.mat'));

        cd('..');
    end
end
