# Supplementary material for: Microstructural changes precede depression in patients with relapsing-remitting Multiple Sclerosis
Source: Commun Med (Lond). 2023 Jun 22;3:90. doi: 10.1038/s43856-023-00319-4 (PMC10287644; doi:10.1038/s43856-023-00319-4)
Supplement: Supplementary file 2 — Supplementary Data [file 43856_2023_319_MOESM2_ESM.zip › Code/Subcortical_segmentation.m]

% Loop through a folder of subjects that contain images in .nii format.
% Requirements FSL toolbox (version >= 6.0) from https://fsl.fmrib.ox.ac.uk/fsl/fslwiki/
% SPM toolbox (version >= 12r7219) from https://www.fil.ion.ucl.ac.uk/spm/

D= dir;
D = D(~ismember({D.name}, {'.', '..','.DS_Store'}));
for k = 1:numel(D)
    currD =D(k);
    cd(currD.name);

    T1_file = dir('*mprage*.nii.gz');
    T2_FLAIR = dir('*t2_spc_da-fl*.nii.gz');
    gunzip(T1_file.name);
    gunzip(T2_FLAIR.name);
    T1_file = dir('*mprage*.nii');
    T2_FLAIR = dir('*t2_spc_da-fl*.nii');

    % SPM co-registration
    matlabbatch{1}.spm.spatial.coreg.estwrite.ref = {T1_file.name};
    matlabbatch{1}.spm.spatial.coreg.estwrite.source = {T2_FLAIR.name};
    matlabbatch{1}.spm.spatial.coreg.estwrite.eoptions.cost_fun = 'nmi';
    matlabbatch{1}.spm.spatial.coreg.estwrite.eoptions.sep = [4 2];
    matlabbatch{1}.spm.spatial.coreg.estwrite.eoptions.tol = [0.02 0.02 0.02 0.001 0.001 0.001 0.01 0.01 0.01 0.001 0.001 0.001];
    matlabbatch{1}.spm.spatial.coreg.estwrite.eoptions.fwhm = [7 7];
    matlabbatch{1}.spm.spatial.coreg.estwrite.roptions.interp = 4;
    matlabbatch{1}.spm.spatial.coreg.estwrite.roptions.wrap = [0 0 0];
    matlabbatch{1}.spm.spatial.coreg.estwrite.roptions.mask = 0;
    matlabbatch{1}.spm.spatial.coreg.estwrite.roptions.prefix = 'r';

    % SPM segmentation
    matlabbatch{2}.spm.spatial.preproc.channel(1).vols = {T1_file.name};
    matlabbatch{2}.spm.spatial.preproc.channel(1).biasreg = 0.001;
    matlabbatch{2}.spm.spatial.preproc.channel(1).biasfwhm = 60;
    matlabbatch{2}.spm.spatial.preproc.channel(1).write = [0 0];
    matlabbatch{2}.spm.spatial.preproc.channel(2).vols = {['r',T2_FLAIR.name]};
    matlabbatch{2}.spm.spatial.preproc.channel(2).biasreg = 0.001;
    matlabbatch{2}.spm.spatial.preproc.channel(2).biasfwhm = 60;
    matlabbatch{2}.spm.spatial.preproc.channel(2).write = [0 0];
    matlabbatch{2}.spm.spatial.preproc.tissue(1).tpm = {'/Users/frank/Documents/MATLAB/spm12r7219/tpm/TPM.nii,1'};
    matlabbatch{2}.spm.spatial.preproc.tissue(1).ngaus = 1;
    matlabbatch{2}.spm.spatial.preproc.tissue(1).native = [1 0];
    matlabbatch{2}.spm.spatial.preproc.tissue(1).warped = [0 0];
    matlabbatch{2}.spm.spatial.preproc.tissue(2).tpm = {'/Users/frank/Documents/MATLAB/spm12r7219/tpm/TPM.nii,2'};
    matlabbatch{2}.spm.spatial.preproc.tissue(2).ngaus = 1;
    matlabbatch{2}.spm.spatial.preproc.tissue(2).native = [1 0];
    matlabbatch{2}.spm.spatial.preproc.tissue(2).warped = [0 0];
    matlabbatch{2}.spm.spatial.preproc.tissue(3).tpm = {'/Users/frank/Documents/MATLAB/spm12r7219/tpm/TPM.nii,3'};
    matlabbatch{2}.spm.spatial.preproc.tissue(3).ngaus = 2;
    matlabbatch{2}.spm.spatial.preproc.tissue(3).native = [1 0];
    matlabbatch{2}.spm.spatial.preproc.tissue(3).warped = [0 0];
    matlabbatch{2}.spm.spatial.preproc.tissue(4).tpm = {'/Users/frank/Documents/MATLAB/spm12r7219/tpm/TPM.nii,4'};
    matlabbatch{2}.spm.spatial.preproc.tissue(4).ngaus = 3;
    matlabbatch{2}.spm.spatial.preproc.tissue(4).native = [1 0];
    matlabbatch{2}.spm.spatial.preproc.tissue(4).warped = [0 0];
    matlabbatch{2}.spm.spatial.preproc.tissue(5).tpm = {'/Users/frank/Documents/MATLAB/spm12r7219/tpm/TPM.nii,5'};
    matlabbatch{2}.spm.spatial.preproc.tissue(5).ngaus = 4;
    matlabbatch{2}.spm.spatial.preproc.tissue(5).native = [1 0];
    matlabbatch{2}.spm.spatial.preproc.tissue(5).warped = [0 0];
    matlabbatch{2}.spm.spatial.preproc.tissue(6).tpm = {'/Users/frank/Documents/MATLAB/spm12r7219/tpm/TPM.nii,6'};
    matlabbatch{2}.spm.spatial.preproc.tissue(6).ngaus = 2;
    matlabbatch{2}.spm.spatial.preproc.tissue(6).native = [1 0];
    matlabbatch{2}.spm.spatial.preproc.tissue(6).warped = [0 0];
    matlabbatch{2}.spm.spatial.preproc.warp.mrf = 1;
    matlabbatch{2}.spm.spatial.preproc.warp.cleanup = 1;
    matlabbatch{2}.spm.spatial.preproc.warp.reg = [0 0.001 0.5 0.05 0.2];
    matlabbatch{2}.spm.spatial.preproc.warp.affreg = 'mni';
    matlabbatch{2}.spm.spatial.preproc.warp.fwhm = 0;
    matlabbatch{2}.spm.spatial.preproc.warp.samp = 3;
    matlabbatch{2}.spm.spatial.preproc.warp.write = [0 0];

    spm_jobman('run',matlabbatch);
    clear matlabbatch


    filename_lesions = dir('location_labeled_lesions.nii');
    WM_mask= dir('c2*.nii');
    % Fill lesions and run FSL FIRST
    setenv('FSLOUTPUTTYPE','NIFTI_GZ');
    system(sprintf('/Applications/fsl-bin/bin/fslmaths %s -bin %s',filename_lesions.name,'lesions_binarised.nii.gz'));
    system(sprintf('/Applications/fsl-bin/bin/lesion_filling -i %s -l %s -o %s -w %s',T1_file.name,'lesions_binarised.nii.gz',[T1_file.name,'_filled'],WM_mask.name));
    T1_filled_name = dir('*filled.nii.gz');
    system(sprintf('/Applications/fsl-bin/bin/run_first_all -v -i %s -o %s',T1_filled_name.name,['seg',T1_filled_name.name]));
    clear filename_lesions T1_file T1_filled_name T2_FLAIR WM_mask
    cd ..
end
