# Supplementary material for: Microstructural changes precede depression in patients with relapsing-remitting Multiple Sclerosis
Source: Commun Med (Lond). 2023 Jun 22;3:90. doi: 10.1038/s43856-023-00319-4 (PMC10287644; doi:10.1038/s43856-023-00319-4)
Supplement: Supplementary file 2 — Supplementary Data [file 43856_2023_319_MOESM2_ESM.zip › Code/Subcortical_volumes_applied_to_diffusion_images_with_erosion.m]

% Loop through a folder of subjects that contain images in .nii format.
% Requirements FSL toolbox (version >= 6.0) from https://fsl.fmrib.ox.ac.uk/fsl/fslwiki/

E= dir;
E = E(~ismember({E.name}, {'.', '..'}));

for k = 1:numel(E)
        currD =E(k);
        cd(currD.name);
        bvec_file=dir('*DTI_74shots*.bvec');
        bval_file=dir('*DTI_74shots*.bval');
        T1_file=dir('*mprage*.nii.gz');
        T1_file=T1_file(1);
        if isempty(bval_file)
                cd('..');
            else

            setenv('FSLOUTPUTTYPE','NIFTI_GZ');
            seg_file=dir('*all_fast_firstseg.nii');
            FW_file=dir('rfw*.nii');
            first_seg=load_untouch_nii(seg_file.name);
            FW=load_untouch_nii(FW_file(1).name);
            l_thalamus_mask=first_seg.img==10;
            l_caudate_mask=first_seg.img==11;
            l_putamen_mask=first_seg.img==12;
            l_pallidum_mask=first_seg.img==13;
            brain_stem_mask=first_seg.img==16;
            l_hippocampus_mask=first_seg.img==17;
            l_amygdala_mask=first_seg.img==18;
            l_accumbens_mask=first_seg.img==26;
            r_thalamus_mask=first_seg.img==49;
            r_caudate_mask=first_seg.img==50;
            r_putamen_mask=first_seg.img==51;
            r_pallidum_mask=first_seg.img==52;
            r_hippocampus_mask=first_seg.img==53;
            r_amygdala_mask=first_seg.img==54;
            r_accumbens_mask=first_seg.img==58;

            se = strel('cube',3);
            l_thalamus_mask=imerode(l_thalamus_mask,se);
            l_caudate_mask=imerode(l_caudate_mask,se);
            l_putamen_mask=imerode(l_putamen_mask,se);
            l_pallidum_mask=imerode(l_pallidum_mask,se);
            brain_stem_mask=imerode(brain_stem_mask,se);
            l_hippocampus_mask=imerode(l_hippocampus_mask,se);
            l_amygdala_mask=imerode(l_amygdala_mask,se);
            l_accumbens_mask=imerode(l_accumbens_mask,se);
            r_thalamus_mask=imerode(r_thalamus_mask,se);
            r_caudate_mask=imerode(r_caudate_mask,se);
            r_putamen_mask=imerode(r_putamen_mask,se);
            r_pallidum_mask=imerode(r_pallidum_mask,se);
            r_hippocampus_mask=imerode(r_hippocampus_mask,se);
            r_amygdala_mask=imerode(r_amygdala_mask,se);
            r_accumbens_mask=imerode(r_accumbens_mask,se);

            % FW
            results_FW(k,1)={currD.name};
            results_FW(k,2)={mean(nonzeros(FW.img.*l_thalamus_mask))}; %Left-Thalamus-Proper
            results_FW(k,3)={mean(nonzeros(FW.img.*l_caudate_mask))}; %Left-Caudate
            results_FW(k,4)={mean(nonzeros(FW.img.*l_putamen_mask))}; %Left-Putamen
            results_FW(k,5)={mean(nonzeros(FW.img.*l_pallidum_mask))}; %Left-Pallidum
            results_FW(k,6)={mean(nonzeros(FW.img.*brain_stem_mask))}; %Brain-Stem /4th Ventricle
            results_FW(k,7)={mean(nonzeros(FW.img.*l_hippocampus_mask))}; %Left-Hippocampus
            results_FW(k,8)={mean(nonzeros(FW.img.*l_amygdala_mask))}; %Left-Amygdala
            results_FW(k,9)={mean(nonzeros(FW.img.*l_accumbens_mask))}; %Left-Accumbens-area
            results_FW(k,10)={mean(nonzeros(FW.img.*r_thalamus_mask))}; %Right-Thalamus-Proper
            results_FW(k,11)={mean(nonzeros(FW.img.*r_caudate_mask))}; %Right-Caudate
            results_FW(k,12)={mean(nonzeros(FW.img.*r_putamen_mask))}; %Right-Putamen
            results_FW(k,13)={mean(nonzeros(FW.img.*r_pallidum_mask))};  %Right-Pallidum
            results_FW(k,14)={mean(nonzeros(FW.img.*r_hippocampus_mask))}; %Right-Hippocampus
            results_FW(k,15)={mean(nonzeros(FW.img.*r_amygdala_mask))}; %Right-Amygdala
            results_FW(k,16)={mean(nonzeros(FW.img.*r_accumbens_mask))}; %Right-Accumbens-area


            cd('..');
              
            end
    end
